# Supplementary material for: The Interplay between Bluetongue Virus Infections and Adaptive Immunity
Source: Viruses. 2021 Jul 31;13(8):1511. doi: 10.3390/v13081511 (PMC8402766; doi:10.3390/v13081511)
Supplement: Supplementary file 1 [file viruses-13-01511-s001.zip]

Archive with 2 entries (2 files):
- Figure S1.png
- Supplemental File S1.pdf
